# Supplementary material for: Bridging the Troponin Blind Window via the miAMI Standard: A Systematic Review and Meta-Analysis of the Circulating MicroRNA-208 Family
Source: Medicina (Kaunas). 2026 Jul 13;62(7):1351. doi: 10.3390/medicina62071351 (PMC13413506; doi:10.3390/medicina62071351)
Supplement: Supplementary file 1 [file medicina-62-01351-s001.zip]

Archive with 1 entries (1 files):
- medicina-4384296-supplementary.pdf
